# Supplementary material for: Exome Sequencing in Individuals with Isolated Biliary Atresia
Source: Sci Rep. 2020 Feb 17;10:2709. doi: 10.1038/s41598-020-59379-4 (PMC7026070; doi:10.1038/s41598-020-59379-4)
Supplement: Supplementary file 2 — Supplementary Tables 1 and 2. [file 41598_2020_59379_MOESM2_ESM.xlsx]

## Sheet: Supp.Table_2_all_variants
Supplementary Table 2: List of all the novel variants identified in the 100 probands
Chr	Position	Ref	Alt	Func.refgene	Gene	ExonicFunc.refgene	AAChange.refgene	CADD_Phred (v1.4)	gnomAD_exome_NFE	gnomAD_genome_NFE	gnomAD_exome_ALL	gnomAD_genome_ALL
1	1007309	C	T	exonic	RNF223	stopgain	RNF223:NM_001205252:exon2:c.G638A:p.W213X	46
1	15695993	C	T	exonic	FHAD1	stopgain	FHAD1:NM_052929:exon25:c.C3376T:p.Q1126X	39
1	19440242	T	C	exonic	UBR4	nonsynonymous SNV	UBR4:NM_020765:exon77:c.A11408G:p.Y3803C	33
1	20517214	C	T	exonic	UBXN10	stopgain	UBXN10:NM_152376:exon2:c.C160T:p.Q54X	34
1	21932689	C	T	exonic	RAP1GAP	nonsynonymous SNV	RAP1GAP:NM_001145658:exon18:c.G1490A:p.R497Q,RAP1GAP:NM_002885:exon18:c.G1298A:p.R433Q,RAP1GAP:NM_001145657:exon19:c.G1298A:p.R433Q	34	0		5.314e-06
1	22158988	C	T	exonic	HSPG2	nonsynonymous SNV	HSPG2:NM_001291860:exon81:c.G11210A:p.R3737Q,HSPG2:NM_005529:exon81:c.G11207A:p.R3736Q	33	0		0
1	24995826	G	T	exonic	SRRM1	nonsynonymous SNV	SRRM1:NM_005839:exon14:c.G1952T:p.R651I	31	0	0	0.0001	0.0006
1	25571790	G	A	exonic	RSRP1	stopgain	RSRP1:NM_020317:exon3:c.C523T:p.R175X	36	0		8.63e-06
1	27332805	C	G	exonic	FAM46B	nonsynonymous SNV	FAM46B:NM_052943:exon2:c.G908C:p.R303P	33	0	0	0.0001	0.0005
1	31346123	C	T	exonic	SDC3	nonsynonymous SNV	SDC3:NM_014654:exon5:c.G1264A:p.E422K	32	0		4.061e-06
1	32155454	T	G	splicing	COL16A1		NM_001856:exon23:c.1510-2A>C	32
1	33252612	C	T	exonic	YARS	nonsynonymous SNV	YARS:NM_003680:exon7:c.G749A:p.C250Y	31
1	34276456	C	T	exonic	CSMD2	nonsynonymous SNV	CSMD2:NM_001281956:exon10:c.G1334A:p.C445Y,CSMD2:NM_052896:exon10:c.G1214A:p.C405Y	32
1	40034506	G	A	exonic	PABPC4	stopgain	PABPC4:NM_001135653:exon6:c.C844T:p.Q282X,PABPC4:NM_001135654:exon6:c.C844T:p.Q282X,PABPC4:NM_003819:exon6:c.C844T:p.Q282X	37
1	43914060	C	T	exonic	SZT2	stopgain	SZT2:NM_015284:exon68:c.C9703T:p.R3235X	37	0		5.798e-06
1	45479461	C	G	exonic	UROD	nonsynonymous SNV	UROD:NM_000374:exon5:c.C472G:p.P158A	30
1	46485267	G	A	splicing	MAST2		NM_015112:exon11:c.1189-1G>A	34
1	46488971	A	T	exonic	MAST2	nonsynonymous SNV	MAST2:NM_015112:exon14:c.A1552T:p.I518F	32
1	62739269	C	A	exonic	KANK4	stopgain	KANK4:NM_181712:exon3:c.G1507T:p.E503X	39
1	75218021	G	T	exonic	TYW3	stopgain	TYW3:NM_001162916:exon4:c.G373T:p.G125X,TYW3:NM_138467:exon5:c.G472T:p.G158X	37
1	86123529	C	A	splicing	ZNHIT6		NM_001170670:exon11:c.1255+1G>T,NM_017953:exon10:c.1372+1G>T	34	0	0	1.253e-05	3.234e-05
1	86957054	G	T	exonic	CLCA1	nonsynonymous SNV	CLCA1:NM_001285:exon9:c.G1464T:p.Q488H	34
1	92433784	C	T	exonic	BRDT	stopgain	BRDT:NM_001242807:exon3:c.C274T:p.Q92X,BRDT:NM_001242808:exon3:c.C274T:p.Q92X,BRDT:NM_001242806:exon4:c.C412T:p.Q138X,BRDT:NM_001242810:exon4:c.C193T:p.Q65X,BRDT:NM_001726:exon4:c.C412T:p.Q138X,BRDT:NM_207189:exon4:c.C412T:p.Q138X,BRDT:NM_001242805:exon5:c.C412T:p.Q138X	35
1	110282514	C	T	exonic	GSTM3	nonsynonymous SNV	GSTM3:NM_000849:exon3:c.G65A:p.R22H	34
1	116245549	A	T	exonic	CASQ2	nonsynonymous SNV	CASQ2:NM_001232:exon10:c.T1007A:p.V336D	32
1	145537442	C	T	exonic	ITGA10	stopgain	ITGA10:NM_003637:exon20:c.C2452T:p.R818X	41
1	151260028	C	T	exonic	ZNF687	nonsynonymous SNV	ZNF687:NM_020832:exon2:c.C1261T:p.R421C	32	0		4.071e-06
1	166896402	C	T	exonic	ILDR2	nonsynonymous SNV	ILDR2:NM_199351:exon7:c.G896A:p.R299Q	33	0		4.08e-06
1	169438035	-	TT	exonic	SLC19A2	stopgain	SLC19A2:NM_006996:exon4:c.1069_1070insAA:p.S357_W358delinsX	35
1	171086461	C	A	exonic	FMO3	stopgain	FMO3:NM_001002294:exon9:c.C1478A:p.S493X,FMO3:NM_006894:exon9:c.C1478A:p.S493X	35
1	171165952	T	C	splicing	FMO2		NM_001460:exon4:c.484+2T>C	34
1	173933258	-	C	exonic	RC3H1	frameshift insertion	RC3H1:NM_001300850:exon10:c.1683dupG:p.P562fs,RC3H1:NM_001300851:exon10:c.1683dupG:p.P562fs,RC3H1:NM_001300852:exon10:c.1683dupG:p.P562fs,RC3H1:NM_172071:exon10:c.1683dupG:p.P562fs	34
1	175957439	C	G	exonic	RFWD2	nonsynonymous SNV	RFWD2:NM_001286644:exon15:c.G1237C:p.D413H,RFWD2:NM_001001740:exon16:c.G1885C:p.D629H,RFWD2:NM_022457:exon17:c.G1957C:p.D653H	32
1	179414303	-	TCTTTTTTCTC	exonic	AXDND1	frameshift insertion	AXDND1:NM_144696:exon16:c.1762_1763insTCTTTTTTCTC:p.Y588fs	33	0		0
1	184675776	C	T	splicing	EDEM3		NM_025191:exon19:c.2203+1G>A	34
1	190129833	A	T	exonic	BRINP3	stopgain	BRINP3:NM_199051:exon7:c.T1149A:p.C383X	36
1	203311620	A	G	exonic	FMOD	nonsynonymous SNV	FMOD:NM_002023:exon3:c.T982C:p.F328L	32
1	205036303	C	T	exonic	CNTN2	nonsynonymous SNV	CNTN2:NM_005076:exon16:c.C2050T:p.R684W	32	0		4.062e-06
1	205498168	C	T	exonic	CDK18	nonsynonymous SNV	CDK18:NM_002596:exon11:c.C1016T:p.P339L,CDK18:NM_212502:exon11:c.C1016T:p.P339L,CDK18:NM_212503:exon11:c.C1106T:p.P369L	33
1	205554106	C	T	exonic	MFSD4	nonsynonymous SNV	MFSD4:NM_181644:exon5:c.C962T:p.T321M	32	0	0	1.625e-05	9.691e-05
1	212180590	A	T	splicing	INTS7		NM_001199812:exon7:c.756+2T>A,NM_001199809:exon6:c.609+2T>A,NM_015434:exon7:c.756+2T>A,NM_001199811:exon7:c.756+2T>A	34
1	243579133	T	C	splicing	SDCCAG8		NM_006642:exon14:c.1744+2T>C	33
2	669662	C	T	exonic	TMEM18	stopgain	TMEM18:NM_152834:exon5:c.G341A:p.W114X	35
2	20137616	-	C	exonic	WDR35	frameshift insertion	WDR35:NM_020779:exon19:c.2154dupG:p.F719fs,WDR35:NM_001006657:exon20:c.2187dupG:p.F730fs	35
2	20178579	C	G	exonic	WDR35	nonsynonymous SNV	WDR35:NM_001006657:exon5:c.G369C:p.W123C,WDR35:NM_020779:exon5:c.G369C:p.W123C	33
2	20939929	G	A	exonic	C2orf43	stopgain	C2orf43:NM_001282722:exon3:c.C115T:p.R39X,C2orf43:NM_001282719:exon4:c.C379T:p.R127X,C2orf43:NM_001282720:exon4:c.C361T:p.R121X,C2orf43:NM_001282721:exon4:c.C115T:p.R39X,C2orf43:NM_021925:exon5:c.C505T:p.R169X	37	0		4.073e-06
2	25377192	G	A	exonic	EFR3B	nonsynonymous SNV	EFR3B:NM_014971:exon23:c.G2437A:p.D813N	31	0		1.31e-05
2	42720373	C	T	exonic	KCNG3	nonsynonymous SNV	KCNG3:NM_133329:exon1:c.G269A:p.C90Y,KCNG3:NM_172344:exon1:c.G269A:p.C90Y	30
2	46840832	C	T	splicing	PIGF		NM_173074:exon4:c.320+1G>A,NM_002643:exon4:c.320+1G>A	34
2	63834044	C	T	exonic	MDH1	nonsynonymous SNV	MDH1:NM_001199112:exon8:c.C661T:p.R221C,MDH1:NM_001199111:exon9:c.C982T:p.R328C,MDH1:NM_005917:exon9:c.C928T:p.R310C	34	0		8.134e-06
2	68805072	G	A	exonic	APLF	stopgain	APLF:NM_173545:exon10:c.G1454A:p.W485X	43
2	70088481	T	C	splicing	GMCL1		NM_178439:exon10:c.1142+2T>C	31
2	85040255	G	T	splicing	DNAH6		NM_001370:exon74:c.11998+1G>T	33
2	86849846	C	T	exonic	RNF103	nonsynonymous SNV	RNF103:NM_001198952:exon1:c.G164A:p.R55Q,RNF103:NM_005667:exon1:c.G164A:p.R55Q,RNF103:NM_001198951:exon2:c.G152A:p.R51Q	32
2	89036134	C	T	exonic	RPIA	stopgain	RPIA:NM_144563:exon7:c.C679T:p.R227X	38
2	96955098	A	G	exonic	SNRNP200	nonsynonymous SNV	SNRNP200:NM_014014:exon22:c.T2960C:p.I987T	30
2	113818514	G	T	exonic	IL36RN	nonsynonymous SNV	IL36RN:NM_012275:exon3:c.G115T:p.G39C,IL36RN:NM_173170:exon3:c.G115T:p.G39C	34
2	136602128	C	G	exonic	MCM6	nonsynonymous SNV	MCM6:NM_005915:exon16:c.G2336C:p.R779P	34
2	149835506	T	G	splicing	KIF5C		NM_004522:exon13:c.1362+2T>G	34
2	152383461	C	T	exonic	NEB	nonsynonymous SNV	NEB:NM_004543:exon120:c.G16777A:p.A5593T,NEB:NM_001164507:exon148:c.G21916A:p.A7306T,NEB:NM_001164508:exon148:c.G21916A:p.A7306T,NEB:NM_001271208:exon149:c.G22021A:p.A7341T	32	0		4.382e-06
2	153004579	G	A	exonic	STAM2	nonsynonymous SNV	STAM2:NM_005843:exon4:c.C259T:p.R87C	32	0		1.632e-05
2	158156059	G	A	splicing	GALNT5		NM_014568:exon6:c.1998-1G>A	34
2	165801081	C	T	exonic	SLC38A11	nonsynonymous SNV	SLC38A11:NM_001199148:exon4:c.G260A:p.G87E	33
2	166626726	C	T	exonic	GALNT3	nonsynonymous SNV	GALNT3:NM_004482:exon2:c.G485A:p.R162Q	32	0		1.219e-05
2	170783382	C	T	exonic	UBR3	stopgain	UBR3:NM_172070:exon16:c.C2239T:p.Q747X	40
2	175199828	C	T	exonic	SP9	nonsynonymous SNV	SP9:NM_001145250:exon1:c.C8T:p.T3M	33
2	178576530	T	C	exonic	PDE11A	nonsynonymous SNV	PDE11A:NM_001077196:exon10:c.A788G:p.D263G,PDE11A:NM_001077358:exon12:c.A1046G:p.D349G,PDE11A:NM_016953:exon13:c.A2120G:p.D707G,PDE11A:NM_001077197:exon14:c.A1370G:p.D457G	31
2	204359957	C	G	exonic	RAPH1	nonsynonymous SNV	RAPH1:NM_203365:exon2:c.G120C:p.Q40H,RAPH1:NM_213589:exon2:c.G120C:p.Q40H	33
2	219693268	C	G	exonic	PRKAG3	nonsynonymous SNV	PRKAG3:NM_017431:exon5:c.G689C:p.W230S	32	0	0	1.632e-05	3.231e-05
2	220100589	C	T	exonic	ANKZF1	stopgain	ANKZF1:NM_001282792:exon9:c.C1333T:p.R445X,ANKZF1:NM_001042410:exon12:c.C1963T:p.R655X,ANKZF1:NM_018089:exon12:c.C1963T:p.R655X	37	0		8.131e-06
2	231334788	C	A	exonic	SP100	stopgain	SP100:NM_001206703:exon14:c.C1320A:p.C440X,SP100:NM_001080391:exon15:c.C1404A:p.C468X,SP100:NM_001206701:exon15:c.C1404A:p.C468X,SP100:NM_001206702:exon15:c.C1404A:p.C468X,SP100:NM_003113:exon15:c.C1404A:p.C468X,SP100:NM_001206704:exon16:c.C1299A:p.C433X	34
2	238617242	G	A	exonic	LRRFIP1	nonsynonymous SNV	LRRFIP1:NM_001137550:exon2:c.G152A:p.R51H,LRRFIP1:NM_001137551:exon2:c.G122A:p.R41H,LRRFIP1:NM_001137552:exon2:c.G122A:p.R41H,LRRFIP1:NM_001137553:exon2:c.G122A:p.R41H,LRRFIP1:NM_004735:exon2:c.G122A:p.R41H	31	0		4.332e-06
2	240961711	C	T	exonic	NDUFA10	stopgain	NDUFA10:NM_004544:exon2:c.G122A:p.W41X	36
3	4458914	C	G	exonic	SUMF1	nonsynonymous SNV	SUMF1:NM_001164674:exon5:c.G663C:p.W221C,SUMF1:NM_001164675:exon6:c.G738C:p.W246C,SUMF1:NM_182760:exon6:c.G738C:p.W246C	34
3	9802424	C	T	exonic	CAMK1	nonsynonymous SNV	CAMK1:NM_003656:exon8:c.G661A:p.E221K	31	0		4.061e-06
3	20142914	C	T	exonic	KAT2B	stopgain	KAT2B:NM_003884:exon5:c.C805T:p.R269X	37	0	0	4.067e-06	3.228e-05
3	25835677	G	C	exonic	OXSM	nonsynonymous SNV	OXSM:NM_017897:exon3:c.G1072C:p.A358P,OXSM:NM_001145391:exon4:c.G823C:p.A275P	31
3	33420183	G	A	exonic	FBXL2	nonsynonymous SNV	FBXL2:NM_001171713:exon12:c.G697A:p.D233N,FBXL2:NM_012157:exon13:c.G901A:p.D301N	32	0		8.16e-06
3	37514922	C	T	exonic	ITGA9	stopgain	ITGA9:NM_002207:exon3:c.C391T:p.R131X	37	0		4.067e-06
3	42679502	C	G	exonic	NKTR	stopgain	NKTR:NM_005385:exon13:c.C2306G:p.S769X	35
3	47889334	G	A	exonic	DHX30	nonsynonymous SNV	DHX30:NM_138615:exon14:c.G2174A:p.R725H,DHX30:NM_014966:exon15:c.G2057A:p.R686H	33
3	48641685	C	A	exonic	UQCRC1	nonsynonymous SNV	UQCRC1:NM_003365:exon5:c.G607T:p.G203W	34
3	51733591	G	T	splicing	TEX264		NM_001129884:exon5:c.649+1G>T,NM_015926:exon4:c.649+1G>T,NM_001278195:exon5:c.649+1G>T,NM_001243727:exon3:c.427+1G>T,NM_001243726:exon4:c.649+1G>T,NM_001243725:exon4:c.649+1G>T	32
3	52475647	G	A	exonic	SEMA3G	stopgain	SEMA3G:NM_020163:exon6:c.C610T:p.R204X	35
3	52485499	-	AG	exonic	TNNC1	frameshift insertion	TNNC1:NM_003280:exon5:c.361_362insCT:p.L121fs	35
3	58145360	T	G	exonic	FLNB	nonsynonymous SNV	FLNB:NM_001164319:exon41:c.T6896G:p.V2299G,FLNB:NM_001164318:exon42:c.T6935G:p.V2312G,FLNB:NM_001457:exon42:c.T6968G:p.V2323G,FLNB:NM_001164317:exon43:c.T7061G:p.V2354G	31
3	64532502	-	G	exonic	ADAMTS9	frameshift insertion	ADAMTS9:NM_182920:exon32:c.4995dupC:p.S1666fs	35
3	77595510	G	C	exonic	ROBO2	nonsynonymous SNV	ROBO2:NM_002942:exon7:c.G956C:p.R319P,ROBO2:NM_001290039:exon8:c.G968C:p.R323P,ROBO2:NM_001290040:exon8:c.G968C:p.R323P	32
3	121126089	G	A	splicing	STXBP5L		NM_014980:exon24:c.2660-1G>A	33
3	164725777	C	T	exonic	SI	nonsynonymous SNV	SI:NM_001041:exon36:c.G4189A:p.E1397K	32
3	178546079	T	C	exonic	KCNMB2	nonsynonymous SNV	KCNMB2:NM_001278911:exon4:c.T341C:p.L114P,KCNMB2:NM_181361:exon4:c.T341C:p.L114P,KCNMB2:NM_005832:exon5:c.T341C:p.L114P	32
3	180703744	G	A	exonic	DNAJC19	stopgain	DNAJC19:NM_001190233:exon5:c.C175T:p.R59X,DNAJC19:NM_145261:exon5:c.C250T:p.R84X	37	0		2.033e-05
3	195006578	A	C	exonic	ACAP2	stopgain	ACAP2:NM_012287:exon22:c.T2183G:p.L728X	42
3	195595110	-	G	exonic	TNK2	frameshift insertion	TNK2:NM_005781:exon12:c.2013dupC:p.F672fs,TNK2:NM_001010938:exon13:c.2247dupC:p.F750fs	32
3	196544932	T	C	exonic	PAK2	nonsynonymous SNV	PAK2:NM_002577:exon12:c.T1058C:p.L353S	31	0		0
4	1804696	C	G	exonic	FGFR3	nonsynonymous SNV	FGFR3:NM_001163213:exon8:c.C986G:p.S329W	32
4	3189442	C	T	exonic	HTT	nonsynonymous SNV	HTT:NM_002111:exon39:c.C5054T:p.S1685F	32
4	8465761	G	A	exonic	TRMT44	stopgain	TRMT44:NM_152544:exon7:c.G1253A:p.W418X	41	0		8.126e-06
4	73185608	G	C	exonic	ADAMTS3	nonsynonymous SNV	ADAMTS3:NM_014243:exon8:c.C1175G:p.S392C	31
4	84337986	-	T	exonic	HELQ	stopgain	HELQ:NM_001297755:exon16:c.2894dupA:p.Y965_K966delinsX,HELQ:NM_001297757:exon16:c.1463dupA:p.Y488_K489delinsX,HELQ:NM_001297756:exon17:c.1604dupA:p.Y535_K536delinsX,HELQ:NM_133636:exon17:c.3095dupA:p.Y1032_K1033delinsX	36
4	87687671	G	A	splicing	PTPN13		NM_080683:exon27:c.4329+1G>A,NM_006264:exon26:c.4272+1G>A,NM_080684:exon24:c.3756+1G>A,NM_080685:exon27:c.4344+1G>A	33
4	88959654	G	A	splicing	PKD2		NM_000297:exon4:c.1094+1G>A	34
4	139144479	C	G	splicing	SLC7A11		NM_014331:exon4:c.521-1G>C	34
4	144456113	G	T	exonic	SMARCA5	stopgain	SMARCA5:NM_003601:exon10:c.G1264T:p.E422X	41
4	158142842	G	T	exonic	GRIA2	nonsynonymous SNV	GRIA2:NM_000826:exon2:c.G112T:p.D38Y,GRIA2:NM_001083619:exon2:c.G112T:p.D38Y	31
4	187005917	G	A	exonic	TLR3	nonsynonymous SNV	TLR3:NM_003265:exon5:c.G2605A:p.G869R	32
5	10286495	G	C	exonic	CMBL	stopgain	CMBL:NM_138809:exon4:c.C437G:p.S146X	36
5	13753604	T	C	exonic	DNAH5	nonsynonymous SNV	DNAH5:NM_001369:exon63:c.A10610G:p.E3537G	33
5	13807810	C	T	exonic	DNAH5	nonsynonymous SNV	DNAH5:NM_001369:exon47:c.G7777A:p.G2593R	32
5	16675194	G	A	exonic	MYO10	stopgain	MYO10:NM_012334:exon35:c.C4732T:p.Q1578X	50
5	31995757	C	T	exonic	PDZD2	stopgain	PDZD2:NM_178140:exon3:c.C1054T:p.R352X	39
5	36241638	C	T	exonic	NADK2	nonsynonymous SNV	NADK2:NM_001085411:exon1:c.G263A:p.R88H	31		0		3.26e-05
5	36677252	G	A	exonic	SLC1A3	nonsynonymous SNV	SLC1A3:NM_001289939:exon5:c.G688A:p.E230K,SLC1A3:NM_001166695:exon6:c.G826A:p.E276K,SLC1A3:NM_004172:exon6:c.G826A:p.E276K	31
5	40934568	G	A	exonic	C7	nonsynonymous SNV	C7:NM_000587:exon4:c.G280A:p.G94S	34
5	52780025	G	A	exonic	FST	nonsynonymous SNV	FST:NM_006350:exon4:c.G623A:p.G208E,FST:NM_013409:exon4:c.G623A:p.G208E	32
5	55168210	G	T	exonic	IL31RA	stopgain	IL31RA:NM_001242636:exon4:c.G328T:p.E110X,IL31RA:NM_001242637:exon4:c.G385T:p.E129X,IL31RA:NM_001297570:exon4:c.G385T:p.E129X,IL31RA:NM_139017:exon4:c.G385T:p.E129X,IL31RA:NM_001242638:exon6:c.G328T:p.E110X	35
5	65350535	G	A	exonic	ERBB2IP	nonsynonymous SNV	ERBB2IP:NM_001006600:exon21:c.G3389A:p.R1130Q,ERBB2IP:NM_001253697:exon21:c.G3389A:p.R1130Q,ERBB2IP:NM_001253698:exon21:c.G3389A:p.R1130Q,ERBB2IP:NM_001253699:exon21:c.G3389A:p.R1130Q,ERBB2IP:NM_001253701:exon21:c.G3377A:p.R1126Q,ERBB2IP:NM_018695:exon21:c.G3389A:p.R1130Q	33	0		8.134e-06
5	68595910	T	A	exonic	CCDC125	stopgain	CCDC125:NM_001297696:exon8:c.A742T:p.K248X,CCDC125:NM_176816:exon8:c.A745T:p.K249X,CCDC125:NM_001297697:exon9:c.A370T:p.K124X	37
5	109117197	A	G	exonic	MAN2A1	nonsynonymous SNV	MAN2A1:NM_002372:exon9:c.A1475G:p.D492G	31
5	112154868	G	C	exonic	APC	nonsynonymous SNV	APC:NM_001127511:exon8:c.G1085C:p.R362P,APC:NM_000038:exon10:c.G1139C:p.R380P,APC:NM_001127510:exon11:c.G1139C:p.R380P	32
5	126791300	G	A	splicing	MEGF10		NM_032446:exon25:c.3232+1G>A,NM_001256545:exon24:c.3232+1G>A	32
5	127640672	G	A	exonic	FBN2	nonsynonymous SNV	FBN2:NM_001999:exon45:c.C5777T:p.S1926F	31
5	127873044	C	G	exonic	FBN2	nonsynonymous SNV	FBN2:NM_001999:exon1:c.G253C:p.G85R	34
5	156738773	G	A	exonic	CYFIP2	nonsynonymous SNV	CYFIP2:NM_001291721:exon10:c.G1016A:p.R339H,CYFIP2:NM_001037333:exon11:c.G1094A:p.R365H,CYFIP2:NM_001291722:exon11:c.G1094A:p.R365H,CYFIP2:NM_014376:exon11:c.G1094A:p.R365H	32
5	160097469	C	T	splicing	ATP10B		NM_025153:exon8:c.675+1G>A	33
5	168244467	G	A	exonic	SLIT3	nonsynonymous SNV	SLIT3:NM_001271946:exon8:c.C631T:p.R211C,SLIT3:NM_003062:exon8:c.C631T:p.R211C	35	0		4.068e-06
6	11105354	C	A	exonic	ERVFRD-1	stopgain	ERVFRD-1:NM_207582:exon2:c.G190T:p.E64X	34
6	13657394	C	A	exonic	RANBP9	nonsynonymous SNV	RANBP9:NM_005493:exon4:c.G851T:p.C284F	32
6	24576821	-	A	exonic	KIAA0319	frameshift insertion	KIAA0319:NM_001168376:exon9:c.1373dupT:p.L458fs,KIAA0319:NM_001168375:exon10:c.1508dupT:p.L503fs,KIAA0319:NM_001168377:exon10:c.1508dupT:p.L503fs,KIAA0319:NM_014809:exon10:c.1508dupT:p.L503fs,KIAA0319:NM_001168374:exon11:c.1481dupT:p.L494fs	34
6	35213017	G	T	exonic	SCUBE3	nonsynonymous SNV	SCUBE3:NM_152753:exon19:c.G2414T:p.G805V	31
6	36446986	T	C	exonic	KCTD20	nonsynonymous SNV	KCTD20:NM_001286580:exon3:c.T88C:p.F30L,KCTD20:NM_173562:exon4:c.T523C:p.F175L	31
6	38917226	A	G	splicing	DNAH8		NM_001206927:exon81:c.12130-2A>G	33
6	39824244	G	A	exonic	DAAM2	nonsynonymous SNV	DAAM2:NM_001201427:exon2:c.G166A:p.V56M,DAAM2:NM_015345:exon2:c.G166A:p.V56M	34
6	43471394	C	T	exonic	TJAP1	stopgain	TJAP1:NM_001146020:exon8:c.C499T:p.Q167X,TJAP1:NM_001146017:exon9:c.C529T:p.Q177X,TJAP1:NM_001146019:exon9:c.C499T:p.Q167X,TJAP1:NM_080604:exon9:c.C499T:p.Q167X,TJAP1:NM_001146016:exon10:c.C529T:p.Q177X,TJAP1:NM_001146018:exon10:c.C499T:p.Q167X	38
6	45399657	G	A	exonic	RUNX2	nonsynonymous SNV	RUNX2:NM_001278478:exon2:c.G439A:p.D147N,RUNX2:NM_001015051:exon4:c.G481A:p.D161N,RUNX2:NM_001024630:exon4:c.G481A:p.D161N	31
6	53516505	T	C	exonic	KLHL31	nonsynonymous SNV	KLHL31:NM_001003760:exon3:c.A1796G:p.E599G	34
6	90097190	C	T	exonic	RRAGD	nonsynonymous SNV	RRAGD:NM_021244:exon2:c.G268A:p.E90K	33
6	109714074	-	G	exonic	PPIL6	frameshift insertion	PPIL6:NM_001286360:exon7:c.794dupC:p.P265fs,PPIL6:NM_173672:exon8:c.890dupC:p.P297fs,PPIL6:NM_001111298:exon9:c.968dupC:p.P323fs	34	0		4.086e-06
6	122753258	C	T	exonic	HSF2	nonsynonymous SNV	HSF2:NM_001135564:exon12:c.C1450T:p.R484C,HSF2:NM_004506:exon13:c.C1504T:p.R502C	32
6	129609038	T	C	exonic	LAMA2	nonsynonymous SNV	LAMA2:NM_000426:exon19:c.T2584C:p.C862R,LAMA2:NM_001079823:exon19:c.T2584C:p.C862R	31
6	133703563	C	T	exonic	EYA4	stopgain	EYA4:NM_001301012:exon3:c.C67T:p.Q23X,EYA4:NM_001301013:exon3:c.C67T:p.Q23X,EYA4:NM_004100:exon3:c.C67T:p.Q23X,EYA4:NM_172103:exon3:c.C67T:p.Q23X,EYA4:NM_172105:exon3:c.C67T:p.Q23X	37	0		4.066e-06
6	144803507	A	C	exonic	UTRN	nonsynonymous SNV	UTRN:NM_007124:exon26:c.A3670C:p.K1224Q	30
6	146239356	G	A	exonic	SHPRH	stopgain	SHPRH:NM_001042683:exon23:c.C4165T:p.R1389X,SHPRH:NM_173082:exon23:c.C4177T:p.R1393X	43
6	149922806	A	G	exonic	KATNA1	nonsynonymous SNV	KATNA1:NM_001204076:exon5:c.T584C:p.F195S,KATNA1:NM_007044:exon7:c.T812C:p.F271S	32
6	151914242	T	A	exonic	CCDC170	nonsynonymous SNV	CCDC170:NM_025059:exon8:c.T1294A:p.Y432N	34
7	6731612	-	TG	exonic	ZNF12	frameshift insertion	ZNF12:NM_016265:exon5:c.960_961insCA:p.G321fs,ZNF12:NM_006956:exon6:c.846_847insCA:p.G283fs	34
7	7634610	G	C	splicing	MIOS		NM_019005:exon10:c.2044-1G>C	34
7	14737721	G	A	exonic	DGKB	nonsynonymous SNV	DGKB:NM_004080:exon7:c.C590T:p.P197L,DGKB:NM_145695:exon7:c.C590T:p.P197L	34
7	18875533	G	A	exonic	HDAC9	nonsynonymous SNV	HDAC9:NM_058176:exon20:c.G2588A:p.G863D,HDAC9:NM_178425:exon20:c.G2597A:p.G866D,HDAC9:NM_178423:exon21:c.G2588A:p.G863D	31
7	21857953	G	A	exonic	DNAH11	nonsynonymous SNV	DNAH11:NM_001277115:exon65:c.G10687A:p.G3563R	33
7	36917651	G	A	exonic	ELMO1	stopgain	ELMO1:NM_001039459:exon4:c.C346T:p.Q116X,ELMO1:NM_130442:exon4:c.C346T:p.Q116X,ELMO1:NM_001206480:exon19:c.C1786T:p.Q596X,ELMO1:NM_001206482:exon19:c.C1786T:p.Q596X,ELMO1:NM_014800:exon19:c.C1786T:p.Q596X	45
7	40789096	G	C	exonic	SUGCT	nonsynonymous SNV	SUGCT:NM_001193312:exon12:c.G1030C:p.G344R,SUGCT:NM_001193313:exon13:c.G1174C:p.G392R,SUGCT:NM_001193311:exon14:c.G1252C:p.G418R,SUGCT:NM_024728:exon14:c.G1141C:p.G381R	34
7	45960412	C	T	exonic	IGFBP3	nonsynonymous SNV	IGFBP3:NM_000598:exon1:c.G328A:p.G110S,IGFBP3:NM_001013398:exon1:c.G328A:p.G110S	32	0		0
7	83610655	T	C	exonic	SEMA3A	nonsynonymous SNV	SEMA3A:NM_006080:exon14:c.A1634G:p.Y545C	33
7	92146616	C	A	exonic	PEX1	stopgain	PEX1:NM_000466:exon5:c.G1213T:p.E405X,PEX1:NM_001282677:exon5:c.G1213T:p.E405X,PEX1:NM_001282678:exon5:c.G589T:p.E197X	36
7	98522799	C	T	exonic	TRRAP	nonsynonymous SNV	TRRAP:NM_001244580:exon22:c.C2888T:p.A963V,TRRAP:NM_003496:exon22:c.C2888T:p.A963V	31
7	102110020	G	A	splicing	LRWD1		NM_152892:exon10:c.1229-1G>A	33	0		1.219e-05
7	111979914	A	T	exonic	ZNF277	nonsynonymous SNV	ZNF277:NM_021994:exon10:c.A983T:p.D328V	32
7	123672394	G	A	exonic	TMEM229A	stopgain	TMEM229A:NM_001136002:exon1:c.C664T:p.R222X	35
7	128588011	G	A	exonic	IRF5	nonsynonymous SNV	IRF5:NM_001242452:exon6:c.G710A:p.R237H,IRF5:NM_001098627:exon7:c.G968A:p.R323H,IRF5:NM_001098629:exon7:c.G1016A:p.R339H,IRF5:NM_001098630:exon7:c.G968A:p.R323H,IRF5:NM_032643:exon7:c.G968A:p.R323H	32
7	141720869	C	T	exonic	MGAM	nonsynonymous SNV	MGAM:NM_004668:exon5:c.C544T:p.R182C	33	0		8.368e-06
7	142571238	C	T	exonic	TRPV6	nonsynonymous SNV	TRPV6:NM_018646:exon13:c.G1751A:p.R584Q	33	0		4.062e-06
7	157396693	C	T	splicing	PTPRN2		NM_130843:exon16:c.2331+1G>A,NM_002847:exon17:c.2418+1G>A,NM_130842:exon16:c.2367+1G>A	33	0		4.07e-06
8	22422779	A	G	splicing	SORBS3		NM_005775:exon11:c.817-2A>G	32
8	27168646	C	T	exonic	TRIM35	nonsynonymous SNV	TRIM35:NM_171982:exon1:c.G107A:p.C36Y	33	0		0
8	27779513	-	C	exonic	SCARA5	frameshift insertion	SCARA5:NM_173833:exon4:c.490dupG:p.E164fs	33
8	37555827	C	T	exonic	ZNF703	nonsynonymous SNV	ZNF703:NM_025069:exon2:c.C1408T:p.R470C	32
8	82606542	A	T	exonic	SLC10A5	stopgain	SLC10A5:NM_001010893:exon1:c.T666A:p.Y222X	38
8	87492505	C	A	splicing	RMDN1		NM_016033:exon7:c.641+1G>T,NM_001286719:exon6:c.551+1G>T,NM_001286707:exon6:c.551+1G>T	33	0		0
8	99101981	C	T	exonic	ERICH5	stopgain	ERICH5:NM_173549:exon2:c.C736T:p.Q246X	35	0		2.439e-05
8	104447892	-	C	exonic	DCAF13	frameshift insertion	DCAF13:NM_015420:exon8:c.1280_1281insC:p.V427fs	33
8	104709333	G	T	exonic	RIMS2	stopgain	RIMS2:NM_001100117:exon2:c.G196T:p.E66X	41
8	105511570	-	T	exonic	LRP12	frameshift insertion	LRP12:NM_001135703:exon3:c.392dupA:p.K131fs,LRP12:NM_013437:exon4:c.449dupA:p.K150fs	34
8	134057307	G	A	exonic	SLA	nonsynonymous SNV	SLA:NM_001282965:exon5:c.C82T:p.R28C,SLA:NM_006748:exon5:c.C526T:p.R176C,SLA:NM_001045557:exon6:c.C457T:p.R153C,SLA:NM_001045556:exon7:c.C406T:p.R136C	32
8	134237720	G	T	exonic	WISP1	nonsynonymous SNV	WISP1:NM_080838:exon3:c.G437T:p.G146V,WISP1:NM_003882:exon4:c.G698T:p.G233V	31
8	146156321	-	A	exonic	ZNF16	frameshift insertion	ZNF16:NM_006958:exon3:c.1851dupT:p.Q618fs,ZNF16:NM_001029976:exon4:c.1851dupT:p.Q618fs	32
9	82324566	G	A	exonic	TLE4	nonsynonymous SNV	TLE4:NM_001282753:exon12:c.G1085A:p.R362H,TLE4:NM_001282749:exon13:c.G1217A:p.R406H,TLE4:NM_007005:exon14:c.G1292A:p.R431H,TLE4:NM_001282748:exon15:c.G1388A:p.R463H,TLE4:NM_001282760:exon15:c.G929A:p.R310H	33	0		4.063e-06
9	95481255	G	A	exonic	BICD2	nonsynonymous SNV	BICD2:NM_001003800:exon5:c.C1672T:p.R558C,BICD2:NM_015250:exon5:c.C1672T:p.R558C	31
9	103066111	C	A	exonic	TEX10	nonsynonymous SNV	TEX10:NM_017746:exon14:c.G2479T:p.G827W	33	0		4.1e-06
9	104171047	C	T	exonic	ZNF189	stopgain	ZNF189:NM_001278231:exon3:c.C955T:p.Q319X,ZNF189:NM_001278232:exon3:c.C952T:p.Q318X,ZNF189:NM_003452:exon3:c.C997T:p.Q333X,ZNF189:NM_197977:exon4:c.C871T:p.Q291X	37
9	114429145	C	A	exonic	DNAJC25-GNG10,GNG10	stopgain	GNG10:NM_001017998:exon2:c.C132A:p.C44X,GNG10:NM_001198664:exon2:c.C132A:p.C44X,DNAJC25-GNG10:NM_004125:exon2:c.C387A:p.C129X	38
9	117786392	C	T	exonic	TNC	nonsynonymous SNV	TNC:NM_002160:exon27:c.G6355A:p.G2119S	31
9	119203071	T	C	exonic	ASTN2	nonsynonymous SNV	ASTN2:NM_001184734:exon7:c.A755G:p.E252G,ASTN2:NM_198186:exon7:c.A902G:p.E301G,ASTN2:NM_198187:exon7:c.A755G:p.E252G,ASTN2:NM_198188:exon7:c.A755G:p.E252G,ASTN2:NM_014010:exon21:c.A3446G:p.E1149G	32
9	121930086	C	T	exonic	BRINP1	nonsynonymous SNV	BRINP1:NM_014618:exon8:c.G1562A:p.R521H	33	0		4.061e-06
9	125852567	G	A	exonic	RABGAP1	nonsynonymous SNV	RABGAP1:NM_012197:exon21:c.G2531A:p.R844H	33
9	139616388	A	T	exonic	FAM69B	stopgain	FAM69B:NM_152421:exon3:c.A214T:p.K72X	45
9	139909142	C	G	exonic	ABCA2	nonsynonymous SNV	ABCA2:NM_001606:exon26:c.G4003C:p.D1335H,ABCA2:NM_212533:exon26:c.G4093C:p.D1365H	32
9	140123484	C	A	exonic	RNF224	stopgain	RNF224:NM_001190228:exon3:c.C417A:p.C139X	39
10	3202507	-	CC	exonic	PITRM1	frameshift insertion	PITRM1:NM_001242309:exon7:c.710_711insGG:p.G237fs,PITRM1:NM_001242307:exon8:c.806_807insGG:p.G269fs,PITRM1:NM_014889:exon8:c.806_807insGG:p.G269fs	34
10	52595902	C	T	exonic	A1CF	nonsynonymous SNV	A1CF:NM_014576:exon6:c.G536A:p.R179Q,A1CF:NM_138932:exon6:c.G536A:p.R179Q,A1CF:NM_138933:exon6:c.G560A:p.R187Q,A1CF:NM_001198818:exon7:c.G536A:p.R179Q,A1CF:NM_001198820:exon7:c.G560A:p.R187Q,A1CF:NM_001198819:exon8:c.G560A:p.R187Q	32	0		4.067e-06
10	60037075	C	T	exonic	CISD1	nonsynonymous SNV	CISD1:NM_018464:exon2:c.C230T:p.S77F	32
10	73963243	-	A	exonic	ASCC1	frameshift insertion	ASCC1:NM_001198798:exon4:c.251dupT:p.I84fs,ASCC1:NM_001198800:exon4:c.251dupT:p.I84fs,ASCC1:NM_001198799:exon5:c.335dupT:p.I112fs	33
10	75854196	C	T	exonic	VCL	nonsynonymous SNV	VCL:NM_003373:exon11:c.C1520T:p.P507L,VCL:NM_014000:exon11:c.C1520T:p.P507L	31
10	95347176	G	A	exonic	FFAR4	stopgain	FFAR4:NM_001195755:exon3:c.G896A:p.W299X,FFAR4:NM_181745:exon4:c.G944A:p.W315X	48
10	95447161	C	T	exonic	FRA10AC1	nonsynonymous SNV	FRA10AC1:NM_145246:exon8:c.G511A:p.G171S	34	0		1.006e-05
10	99197014	G	A	exonic	EXOSC1	stopgain	EXOSC1:NM_016046:exon7:c.C415T:p.Q139X	45
10	99517058	T	C	exonic	ZFYVE27	nonsynonymous SNV	ZFYVE27:NM_001174122:exon7:c.T704C:p.L235P,ZFYVE27:NM_001174120:exon8:c.T800C:p.L267P,ZFYVE27:NM_001174121:exon8:c.T779C:p.L260P,ZFYVE27:NM_001174119:exon9:c.T962C:p.L321P,ZFYVE27:NM_001002261:exon10:c.T1094C:p.L365P,ZFYVE27:NM_001002262:exon10:c.T1058C:p.L353P,ZFYVE27:NM_144588:exon11:c.T1079C:p.L360P	33
10	100012127	T	C	exonic	LOXL4	nonsynonymous SNV	LOXL4:NM_032211:exon12:c.A1934G:p.D645G	33
10	101502975	G	C	exonic	CUTC	nonsynonymous SNV	CUTC:NM_015960:exon4:c.G259C:p.G87R	31
10	105236065	G	A	exonic	CALHM3	nonsynonymous SNV	CALHM3:NM_001129742:exon2:c.C529T:p.R177W	31	0		6.66e-05
10	118425140	G	A	exonic	C10orf82	stopgain	C10orf82:NM_144661:exon3:c.C253T:p.Q85X	35
10	123722752	C	T	splicing	NSMCE4A		NM_001167865:exon7:c.844+1G>A,NM_017615:exon7:c.844+1G>A	34	0	0	4.072e-06	3.229e-05
10	124746442	C	T	exonic	PSTK	stopgain	PSTK:NM_153336:exon5:c.C841T:p.R281X	39		0		3.228e-05
10	127429070	G	A	exonic	EDRF1	nonsynonymous SNV	EDRF1:NM_015608:exon15:c.G1918A:p.G640R,EDRF1:NM_001202438:exon16:c.G2020A:p.G674R	31
11	4095877	C	T	exonic	STIM1	nonsynonymous SNV	STIM1:NM_001277961:exon7:c.C937T:p.R313C,STIM1:NM_001277962:exon7:c.C937T:p.R313C,STIM1:NM_003156:exon7:c.C937T:p.R313C	32	0		5.508e-06
11	9049025	C	T	exonic	SCUBE2	nonsynonymous SNV	SCUBE2:NM_020974:exon19:c.G2416A:p.E806K	33
11	9051542	G	A	exonic	SCUBE2	nonsynonymous SNV	SCUBE2:NM_001170690:exon15:c.C1927T:p.R643C,SCUBE2:NM_020974:exon18:c.C2221T:p.R741C	34	0	0	6.903e-05	6.457e-05
11	17618543	C	T	exonic	OTOG	nonsynonymous SNV	OTOG:NM_001277269:exon29:c.C3707T:p.P1236L,OTOG:NM_001292063:exon30:c.C3671T:p.P1224L	33
11	20075697	G	A	exonic	NAV2	nonsynonymous SNV	NAV2:NM_001111019:exon8:c.G1745A:p.G582D,NAV2:NM_001111018:exon18:c.G4361A:p.G1454D,NAV2:NM_145117:exon18:c.G4553A:p.G1518D,NAV2:NM_182964:exon18:c.G4553A:p.G1518D,NAV2:NM_001244963:exon19:c.G4622A:p.G1541D	32
11	22294522	C	T	exonic	ANO5	nonsynonymous SNV	ANO5:NM_001142649:exon19:c.C2219T:p.S740F,ANO5:NM_213599:exon19:c.C2222T:p.S741F	33
11	26725126	G	T	exonic	SLC5A12	stopgain	SLC5A12:NM_178498:exon6:c.C773A:p.S258X	38
11	30938550	G	A	exonic	DCDC5	stopgain	DCDC5:NM_020869:exon7:c.C640T:p.R214X	36
11	55406441	T	G	exonic	OR4P4	stopgain	OR4P4:NM_001004124:exon1:c.T608G:p.L203X	35
11	58979147	G	A	exonic	MPEG1	stopgain	MPEG1:NM_001039396:exon1:c.C1192T:p.Q398X	40	0	0	6.502e-05	3.231e-05
11	64033824	C	T	exonic	PLCB3	nonsynonymous SNV	PLCB3:NM_001184883:exon26:c.C3103T:p.R1035C,PLCB3:NM_000932:exon28:c.C3304T:p.R1102C	32
11	75298763	G	A	exonic	MAP6	stopgain	MAP6:NM_033063:exon4:c.C1783T:p.Q595X	35
11	102595487	G	A	exonic	MMP8	stopgain	MMP8:NM_002424:exon1:c.C100T:p.Q34X	37	0	0	0.0003	0.0009
11	113712452	G	A	exonic	USP28	stopgain	USP28:NM_020886:exon4:c.C307T:p.Q103X	38
11	118921808	T	A	exonic	HYOU1	nonsynonymous SNV	HYOU1:NM_001130991:exon14:c.A1604T:p.E535V,HYOU1:NM_006389:exon14:c.A1604T:p.E535V	32
11	118963973	C	T	exonic	HMBS	stopgain	HMBS:NM_001258208:exon13:c.C946T:p.Q316X,HMBS:NM_001258209:exon13:c.C895T:p.Q299X,HMBS:NM_000190:exon14:c.C1066T:p.Q356X,HMBS:NM_001024382:exon14:c.C1015T:p.Q339X	42
11	120188073	G	A	exonic	POU2F3	nonsynonymous SNV	POU2F3:NM_001244682:exon12:c.G1277A:p.G426E,POU2F3:NM_014352:exon12:c.G1271A:p.G424E	34
11	120351983	C	T	exonic	ARHGEF12	nonsynonymous SNV	ARHGEF12:NM_001198665:exon38:c.C4195T:p.L1399F,ARHGEF12:NM_001301084:exon39:c.C3943T:p.L1315F,ARHGEF12:NM_015313:exon39:c.C4252T:p.L1418F	32
11	134038417	A	C	exonic	NCAPD3	nonsynonymous SNV	NCAPD3:NM_015261:exon26:c.T3320G:p.F1107C	33
12	43847784	C	T	exonic	ADAMTS20	stopgain	ADAMTS20:NM_025003:exon12:c.G1686A:p.W562X	43
12	50532386	C	G	exonic	CERS5	nonsynonymous SNV	CERS5:NM_147190:exon5:c.G507C:p.W169C,CERS5:NM_001281731:exon6:c.G333C:p.W111C	33
12	52574380	C	T	exonic	KRT80	nonsynonymous SNV	KRT80:NM_001081492:exon4:c.G583A:p.E195K,KRT80:NM_182507:exon4:c.G583A:p.E195K	31
12	52885415	G	A	exonic	KRT6A	stopgain	KRT6A:NM_005554:exon2:c.C646T:p.Q216X	40
12	56231024	G	T	exonic	MMP19	stopgain	MMP19:NM_002429:exon9:c.C1323A:p.Y441X	36
12	56489571	G	A	exonic	ERBB3	nonsynonymous SNV	ERBB3:NM_001982:exon17:c.G2036A:p.R679Q	33
12	57627815	C	T	exonic	SHMT2	nonsynonymous SNV	SHMT2:NM_001166356:exon11:c.C1279T:p.R427C,SHMT2:NM_001166357:exon11:c.C1246T:p.R416C,SHMT2:NM_001166358:exon11:c.C1246T:p.R416C,SHMT2:NM_001166359:exon11:c.C1246T:p.R416C,SHMT2:NM_005412:exon11:c.C1309T:p.R437C	31	0		3.655e-05
12	101684512	C	A	exonic	UTP20	nonsynonymous SNV	UTP20:NM_014503:exon8:c.C737A:p.A246E	33
12	109858785	G	A	splicing	MYO1H		NM_001101421:exon15:c.1550-1G>A	34
12	121437343	C	T	exonic	HNF1A	stopgain	HNF1A:NM_000545:exon9:c.C1681T:p.Q561X	48
12	121756159	A	G	exonic	ANAPC5	nonsynonymous SNV	ANAPC5:NM_001137559:exon15:c.T1478C:p.L493P,ANAPC5:NM_016237:exon15:c.T1814C:p.L605P	32
12	121877795	G	A	exonic	KDM2B	nonsynonymous SNV	KDM2B:NM_001005366:exon21:c.C3487T:p.L1163F,KDM2B:NM_032590:exon22:c.C3694T:p.L1232F	32	0		1.22e-05
12	122386968	G	T	splicing	WDR66		NM_144668:exon8:c.1269+1G>T,NM_001178003:exon8:c.1269+1G>T	32
12	133148913	C	T	exonic	FBRSL1	stopgain	FBRSL1:NM_001142641:exon10:c.C1471T:p.R491X	50
13	20233261	G	A	splicing	MPHOSPH8		NM_017520:exon6:c.1702+1G>A	31
13	23909991	-	TAAAA	exonic	SACS	frameshift insertion	SACS:NM_001278055:exon8:c.7582_7583insTTTTA:p.R2528fs,SACS:NM_014363:exon10:c.8023_8024insTTTTA:p.R2675fs	35
13	37427813	C	T	splicing	SMAD9		NM_001127217:exon6:c.1004-1G>A,NM_005905:exon5:c.893-1G>A	32
13	52693518	C	A	exonic	NEK5	stopgain	NEK5:NM_199289:exon4:c.G151T:p.E51X	37
13	86368345	G	A	exonic	SLITRK6	stopgain	SLITRK6:NM_032229:exon2:c.C2299T:p.Q767X	40
13	95095892	C	A	splicing	DCT		NM_001129889:exon9:c.1279-1G>T,NM_001922:exon7:c.1180-1G>T	34
13	101287295	T	A	exonic	TMTC4	stopgain	TMTC4:NM_001286453:exon8:c.A967T:p.K323X,TMTC4:NM_001079669:exon10:c.A1300T:p.K434X,TMTC4:NM_032813:exon11:c.A1357T:p.K453X	45
14	20768844	C	T	exonic	TTC5	stopgain	TTC5:NM_138376:exon3:c.G318A:p.W106X	37
14	24706733	G	T	exonic	GMPR2	nonsynonymous SNV	GMPR2:NM_001283022:exon7:c.G716T:p.G239V,GMPR2:NM_001283023:exon7:c.G578T:p.G193V,GMPR2:NM_016576:exon7:c.G716T:p.G239V,GMPR2:NM_001002000:exon8:c.G662T:p.G221V,GMPR2:NM_001002001:exon8:c.G662T:p.G221V,GMPR2:NM_001002002:exon8:c.G662T:p.G221V,GMPR2:NM_001283021:exon9:c.G554T:p.G185V	31
14	34398412	C	T	exonic	EGLN3	nonsynonymous SNV	EGLN3:NM_022073:exon3:c.G484A:p.G162S	32
14	35044973	G	A	exonic	SNX6	stopgain	SNX6:NM_021249:exon10:c.C562T:p.Q188X,SNX6:NM_152233:exon11:c.C946T:p.Q316X	41
14	35593192	T	G	exonic	KIAA0391	stopgain	KIAA0391:NM_001256678:exon2:c.T741G:p.Y247X,KIAA0391:NM_001256679:exon2:c.T456G:p.Y152X,KIAA0391:NM_014672:exon2:c.T741G:p.Y247X	35
14	55034681	G	A	exonic	SAMD4A	nonsynonymous SNV	SAMD4A:NM_001161576:exon1:c.G47A:p.G16D,SAMD4A:NM_015589:exon1:c.G47A:p.G16D	32
14	67859867	C	T	exonic	PLEK2	nonsynonymous SNV	PLEK2:NM_016445:exon4:c.G481A:p.G161S	34	0		3.249e-05
14	75278397	G	C	exonic	YLPM1	nonsynonymous SNV	YLPM1:NM_019589:exon10:c.G5303C:p.R1768P	33
14	77935515	C	T	exonic	AHSA1	nonsynonymous SNV	AHSA1:NM_012111:exon9:c.C940T:p.R314W	31	0	0	1.624e-05	3.23e-05
14	93180167	C	T	splicing	LGMN		NM_005606:exon8:c.543+1G>A,NM_001008530:exon9:c.543+1G>A	32
14	94156498	G	A	exonic	UNC79	nonsynonymous SNV	UNC79:NM_020818:exon46:c.G6707A:p.R2236Q	33
15	33445887	G	T	exonic	FMN1	stopgain	FMN1:NM_001277313:exon4:c.C1229A:p.S410X,FMN1:NM_001277314:exon4:c.C1229A:p.S410X	34
15	43010267	C	T	exonic	STARD9	nonsynonymous SNV	STARD9:NM_020759:exon30:c.C13652T:p.P4551L	32	0	0	2.965e-05	3.232e-05
15	44093957	G	A	exonic	HYPK	nonsynonymous SNV	HYPK:NM_016400:exon4:c.G343A:p.E115K	33
15	44918707	T	C	splicing	SPG11		NM_001160227:exon11:c.2068-2A>G,NM_025137:exon11:c.2068-2A>G	33
15	50757313	-	CACATATT	exonic	USP8	frameshift insertion	USP8:NM_001283049:exon5:c.380_381insCACATATT:p.A127fs,USP8:NM_001128610:exon7:c.611_612insCACATATT:p.A204fs,USP8:NM_005154:exon7:c.611_612insCACATATT:p.A204fs	32
15	52498163	C	A	exonic	MYO5C	stopgain	MYO5C:NM_018728:exon37:c.G4387T:p.E1463X	50	0	0	2.454e-05	3.23e-05
15	63128253	A	G	exonic	TLN2	nonsynonymous SNV	TLN2:NM_015059:exon54:c.A7355G:p.E2452G	33
15	74239497	T	G	exonic	LOXL1	nonsynonymous SNV	LOXL1:NM_005576:exon4:c.T1439G:p.F480C	32
15	90451569	C	T	exonic	ARPIN,C15orf38-AP3S2	nonsynonymous SNV	C15orf38-AP3S2:NM_001199058:exon3:c.G244A:p.E82K,ARPIN:NM_182616:exon3:c.G244A:p.E82K	31	0		7.311e-05
15	99759233	G	A	exonic	TTC23	stopgain	TTC23:NM_001288616:exon5:c.C325T:p.Q109X,TTC23:NM_001288615:exon7:c.C325T:p.Q109X	37
16	4409612	G	A	exonic	CORO7,CORO7-PAM16	nonsynonymous SNV	CORO7:NM_001201473:exon20:c.C1864T:p.R622C,CORO7:NM_001201472:exon22:c.C2065T:p.R689C,CORO7-PAM16:NM_001201479:exon22:c.C2119T:p.R707C,CORO7:NM_024535:exon22:c.C2119T:p.R707C	33	0		4.28e-06
16	54967565	G	A	exonic	IRX5	nonsynonymous SNV	IRX5:NM_001252197:exon3:c.G1229A:p.G410D,IRX5:NM_005853:exon3:c.G1232A:p.G411D	32
16	57159799	G	A	exonic	CPNE2	nonsynonymous SNV	CPNE2:NM_152727:exon11:c.G955A:p.G319R	32	0	0	1.219e-05	3.233e-05
16	67433291	C	A	exonic	ZDHHC1	nonsynonymous SNV	ZDHHC1:NM_013304:exon5:c.G497T:p.W166L	32
16	72139913	C	T	exonic	DHX38	nonsynonymous SNV	DHX38:NM_014003:exon19:c.C2497T:p.P833S	31
16	82033195	C	G	exonic	SDR42E1	nonsynonymous SNV	SDR42E1:NM_145168:exon3:c.G703C:p.A235P	31	0	0	0.0002	0.0005
17	1629085	G	A	exonic	WDR81	nonsynonymous SNV	WDR81:NM_001163809:exon1:c.G832A:p.G278R	32
17	3749505	G	A	exonic	C17orf85	nonsynonymous SNV	C17orf85:NM_001114118:exon1:c.C13T:p.R5W	34
17	6358759	C	T	exonic	PITPNM3	nonsynonymous SNV	PITPNM3:NM_001165966:exon19:c.G2716A:p.E906K,PITPNM3:NM_031220:exon20:c.G2824A:p.E942K	33
17	6367070	C	T	exonic	PITPNM3	nonsynonymous SNV	PITPNM3:NM_001165966:exon16:c.G2180A:p.G727D,PITPNM3:NM_031220:exon17:c.G2288A:p.G763D	32
17	7291883	C	T	exonic	TNK1	stopgain	TNK1:NM_001251902:exon11:c.C1651T:p.Q551X,TNK1:NM_003985:exon11:c.C1636T:p.Q546X	40
17	11572747	C	T	exonic	DNAH9	stopgain	DNAH9:NM_001372:exon17:c.C2989T:p.Q997X	35
17	26911167	C	A	splicing	SPAG5		NM_006461:exon14:c.2412+1G>T	33
17	29858725	C	T	exonic	RAB11FIP4	nonsynonymous SNV	RAB11FIP4:NM_032932:exon15:c.C1889T:p.P630L	32
17	34165489	-	TT	exonic	TAF15	frameshift insertion	TAF15:NM_003487:exon11:c.836_837insTT:p.P279fs,TAF15:NM_139215:exon11:c.845_846insTT:p.P282fs	35
17	38319096	G	A	exonic	CASC3	nonsynonymous SNV	CASC3:NM_007359:exon6:c.G727A:p.D243N	31
17	40725123	A	T	splicing	PSMC3IP		NM_016556:exon8:c.597+2T>A,NM_013290:exon8:c.561+2T>A,NM_001256016:exon9:c.360+2T>A,NM_001256015:exon8:c.360+2T>A,NM_001256014:exon7:c.408+2T>A	34
17	40936584	G	A	exonic	WNK4	nonsynonymous SNV	WNK4:NM_032387:exon4:c.G1157A:p.R386H	34	0		4.063e-06
17	41116170	G	A	exonic	AARSD1,PTGES3L-AARSD1	stopgain	AARSD1:NM_001261434:exon2:c.C124T:p.Q42X,PTGES3L-AARSD1:NM_001136042:exon7:c.C646T:p.Q216X,PTGES3L-AARSD1:NM_025267:exon7:c.C463T:p.Q155X	36	0	0	0.0004	0.0013
17	45198384	C	G	splicing	CDC27		NM_001293091:exon18:c.2210-1G>C,NM_001256:exon19:c.2393-1G>C,NM_001114091:exon19:c.2411-1G>C,NM_001293089:exon19:c.2390-1G>C	33
17	45362017	C	A	exonic	ITGB3	stopgain	ITGB3:NM_000212:exon4:c.C570A:p.Y190X	36
17	46673858	G	A	exonic	HOXB6	nonsynonymous SNV	HOXB6:NM_018952:exon4:c.C592T:p.R198C	33	0		8.121e-06
17	47875714	C	T	exonic	KAT7	nonsynonymous SNV	KAT7:NM_001199155:exon4:c.C374T:p.P125L,KAT7:NM_007067:exon4:c.C374T:p.P125L	32	0		4.062e-06
17	48918051	C	T	exonic	WFIKKN2	stopgain	WFIKKN2:NM_175575:exon2:c.C1402T:p.R468X	43	0	0	4.067e-06	3.233e-05
17	57774804	-	A	exonic	PTRH2	frameshift insertion	PTRH2:NM_016077:exon2:c.535dupT:p.Y179fs	35
17	59853819	-	AA	exonic	BRIP1	frameshift insertion	BRIP1:NM_032043:exon14:c.2039_2040insTT:p.L680fs	34
17	73513088	A	T	splicing	TSEN54		NM_207346:exon3:c.222-2A>T	34
17	76446852	G	A	exonic	DNAH17	nonsynonymous SNV	DNAH17:NM_173628:exon67:c.C10811T:p.S3604L	32	0		4.061e-06
17	78082122	G	A	exonic	GAA	stopgain	GAA:NM_000152:exon6:c.G989A:p.W330X,GAA:NM_001079804:exon6:c.G989A:p.W330X,GAA:NM_001079803:exon7:c.G989A:p.W330X	42
17	78355500	C	T	exonic	RNF213	stopgain	RNF213:NM_001256071:exon57:c.C13951T:p.Q4651X	35
17	80585087	G	A	exonic	WDR45B	stopgain	WDR45B:NM_019613:exon4:c.C325T:p.R109X	38	0		4.063e-06
18	6890442	T	G	exonic	ARHGAP28	stopgain	ARHGAP28:NM_001010000:exon13:c.T1271G:p.L424X	40
18	42530254	C	T	exonic	SETBP1	stopgain	SETBP1:NM_015559:exon4:c.C949T:p.Q317X	38
18	44221918	C	T	splicing	LOXHD1		NM_144612:exon4:c.326+1G>A	33
18	47369618	A	T	exonic	MYO5B	nonsynonymous SNV	MYO5B:NM_001080467:exon34:c.T4604A:p.V1535D	30
19	3543557	C	A	exonic	C19orf71	stopgain	C19orf71:NM_001135580:exon3:c.C327A:p.Y109X	40
19	9083290	G	C	exonic	MUC16	stopgain	MUC16:NM_024690:exon1:c.C8525G:p.S2842X	35
19	10218791	C	T	exonic	PPAN,PPAN-P2RY11	nonsynonymous SNV	PPAN-P2RY11:NM_001040664:exon5:c.C494T:p.P165L,PPAN-P2RY11:NM_001198690:exon5:c.C494T:p.P165L,PPAN:NM_020230:exon5:c.C494T:p.P165L	31	0		1.244e-05
19	10657658	C	T	exonic	ATG4D	nonsynonymous SNV	ATG4D:NM_001281504:exon4:c.C448T:p.R150W,ATG4D:NM_032885:exon4:c.C637T:p.R213W	31	0		1.376e-05
19	11473211	G	A	exonic	LPPR2	nonsynonymous SNV	LPPR2:NM_001170635:exon7:c.G611A:p.R204H,LPPR2:NM_022737:exon7:c.G686A:p.R229H	31	0		0
19	11552119	C	T	exonic	PRKCSH	nonsynonymous SNV	PRKCSH:NM_001289102:exon5:c.C415T:p.R139C,PRKCSH:NM_001001329:exon6:c.C415T:p.R139C,PRKCSH:NM_001289103:exon6:c.C415T:p.R139C,PRKCSH:NM_001289104:exon6:c.C415T:p.R139C,PRKCSH:NM_002743:exon6:c.C415T:p.R139C	31	0		8.121e-06
19	18241342	G	A	exonic	MAST3	nonsynonymous SNV	MAST3:NM_015016:exon13:c.G1175A:p.R392H	31	0		4.179e-06
19	35836544	G	T	exonic	CD22	stopgain	CD22:NM_001185101:exon10:c.G1717T:p.G573X,CD22:NM_001185099:exon11:c.G1984T:p.G662X,CD22:NM_001278417:exon11:c.G1732T:p.G578X,CD22:NM_001771:exon12:c.G2248T:p.G750X	43
19	39433312	C	T	exonic	FBXO17	stopgain	FBXO17:NM_024907:exon6:c.G773A:p.W258X,FBXO17:NM_148169:exon6:c.G800A:p.W267X	40
19	39908623	C	T	exonic	PLEKHG2	stopgain	PLEKHG2:NM_022835:exon9:c.C961T:p.R321X	39	0		6.227e-06
19	41762439	C	T	exonic	AXL	nonsynonymous SNV	AXL:NM_001278599:exon15:c.C1315T:p.R439C,AXL:NM_001699:exon17:c.C2092T:p.R698C,AXL:NM_021913:exon18:c.C2119T:p.R707C	33	0		1.624e-05
19	47768205	T	A	splicing	CCDC9		NM_015603:exon7:c.720+2T>A	33
19	47858383	C	T	exonic	DHX34	stopgain	DHX34:NM_014681:exon3:c.C793T:p.Q265X	41
20	401530	C	T	exonic	RBCK1	stopgain	RBCK1:NM_006462:exon6:c.C646T:p.Q216X,RBCK1:NM_031229:exon7:c.C772T:p.Q258X	49	0		0
20	16360632	A	T	exonic	KIF16B	stopgain	KIF16B:NM_001199865:exon19:c.T2015A:p.L672X,KIF16B:NM_001199866:exon19:c.T2015A:p.L672X,KIF16B:NM_024704:exon19:c.T2015A:p.L672X	36
20	17949101	C	G	splicing	SNX5			34
20	31814264	C	T	exonic	BPIFA3	stopgain	BPIFA3:NM_001042439:exon4:c.C481T:p.Q161X,BPIFA3:NM_178466:exon5:c.C589T:p.Q197X	35
20	34218360	C	T	splicing	CPNE1		NM_001198863:exon14:c.1102+1G>A,NM_152926:exon14:c.1102+1G>A,NM_152928:exon15:c.1102+1G>A,NM_003915:exon14:c.1117+1G>A,NM_152925:exon14:c.1102+1G>A,NM_152927:exon15:c.1102+1G>A	33
20	62493167	G	T	exonic	ABHD16B	stopgain	ABHD16B:NM_080622:exon1:c.G274T:p.E92X	35	0		0
21	34876609	-	CATC	exonic	GART	frameshift insertion	GART:NM_000819:exon22:c.2854_2855insGATG:p.A952fs,GART:NM_001136005:exon22:c.2854_2855insGATG:p.A952fs,GART:NM_001136006:exon22:c.2854_2855insGATG:p.A952fs	35
21	43223021	G	A	exonic	PRDM15	stopgain	PRDM15:NM_001040424:exon23:c.C2905T:p.R969X,PRDM15:NM_001282934:exon24:c.C2965T:p.R989X,PRDM15:NM_022115:exon30:c.C3892T:p.R1298X	35
21	47581490	C	T	exonic	SPATC1L	nonsynonymous SNV	SPATC1L:NM_032261:exon4:c.G364A:p.E122K,SPATC1L:NM_001142854:exon5:c.G826A:p.E276K	32	0		4.241e-06
22	19885562	C	G	exonic	TXNRD2	nonsynonymous SNV	TXNRD2:NM_001282512:exon10:c.G774C:p.Q258H	32
22	21349167	C	A	exonic	LZTR1	stopgain	LZTR1:NM_006767:exon16:c.C1794A:p.C598X	39
22	25601247	G	A	exonic	CRYBB3	nonsynonymous SNV	CRYBB3:NM_004076:exon5:c.G388A:p.E130K	32	0		1.219e-05
22	37266577	C	T	exonic	NCF4	nonsynonymous SNV	NCF4:NM_000631:exon5:c.C463T:p.R155W,NCF4:NM_013416:exon5:c.C463T:p.R155W	33
22	41634757	G	A	exonic	CHADL	nonsynonymous SNV	CHADL:NM_138481:exon3:c.C319T:p.R107C	31
22	42271646	C	T	exonic	SREBF2	nonsynonymous SNV	SREBF2:NM_004599:exon7:c.C1304T:p.A435V	31
22	50521529	C	T	exonic	MLC1	nonsynonymous SNV	MLC1:NM_015166:exon3:c.G251A:p.R84H,MLC1:NM_139202:exon3:c.G251A:p.R84H	31
22	50715123	C	T	exonic	PLXNB2	nonsynonymous SNV	PLXNB2:NM_012401:exon35:c.G5272A:p.G1758R	32
X	69615526	G	T	exonic	KIF4A	nonsynonymous SNV	KIF4A:NM_012310:exon21:c.G2238T:p.W746C	33
X	109560971	G	T	exonic	AMMECR1	stopgain	AMMECR1:NM_001025580:exon1:c.C329A:p.S110X,AMMECR1:NM_015365:exon1:c.C329A:p.S110X	34

## Sheet: Supp.Table_1_denovo_variants
Supplementary Table 1: List of all the de novo variants identified
Chrom	start	end	ref	alt	gene	impact	interval	RVIS	pLI	missense_Z	AAChange.refgene	CADD (v1.4)
1	47603206	rs369829008	G	A	CYP4A22	missense_variant	1:47603205	0.9889	9.128e-30	-1.0471	CYP4A22:NM_001010969:exon1:c.G49A:p.G17R	11.17
1	74575145	.	T	G	LRRIQ3	missense_variant	1:74575144	0.9714	4.2953e-10	-0.8981	LRRIQ3:NM_001105659:exon5:c.A800C:p.K267T	6.137
1	155264275	.	C	A	PKLR	missense_variant	1:155264274	0.3497	4.7926e-07	0.98488	PKLR:NM_000298:exon6:c.G963T:p.K321N PKLR:NM_181871:exon6:c.G870T:p.K290N	22
1	161596072	rs71632959	T	C	FCGR3B	missense_variant	1:161596071	0.9435	2.9559e-07	-0.95229	FCGR3B:NM_001244753:exon4:c.A548G:p.D183G FCGR3B:NM_001271035:exon4:c.A545G:p.D182G FCGR3B:NM_001271036:exon4:c.A389G:p.D130G FCGR3B:NM_000570:exon5:c.A440G:p.D147G	5.735
1	181549752	.	C	T	CACNA1E	missense_variant	1:181549751	0.0334	1	6.0846	CACNA1E:NM_000721:exon6:c.C791T:p.P264L CACNA1E:NM_001205293:exon6:c.C791T:p.P264L CACNA1E:NM_001205294:exon6:c.C791T:p.P264L	24
2	27456501	rs190705433	G	A	CAD	missense_variant	2:27456500	0.0007	0.99998	4.3613	CAD:NM_004341:exon21:c.G3224A:p.R1075H	21.7
2	27597980	rs372701524	G	A	SNX17	missense_variant	2:27597979	0.0923	0.0022229	0.75045	SNX17:NM_001267060:exon8:c.G659A:p.R220Q SNX17:NM_001267059:exon9:c.G698A:p.R233Q SNX17:NM_001267061:exon9:c.G674A:p.R225Q SNX17:NM_014748:exon9:c.G734A:p.R245Q	23.4
2	63834044	.	C	T	MDH1	missense_variant	2:63834043	0.2522	0.92139	1.2468	MDH1:NM_001199112:exon8:c.C661T:p.R221C MDH1:NM_001199111:exon9:c.C982T:p.R328C MDH1:NM_005917:exon9:c.C928T:p.R310C	34
2	68873329	rs771784209	C	T	PROKR1	missense_variant	2:68873328	0.2013	1.4601e-07	-0.31728	PROKR1:NM_138964:exon1:c.C376T:p.R126C	32
2	96810775	rs757838312	C	T	DUSP2	missense_variant	2:96810774	NA	0.051689	0.29977	DUSP2:NM_004418:exon1:c.G319A:p.A107T	23.7
2	100038117	.	T	C	REV1	splice_acceptor_variant	2:100038116	0.1555	0.99993	1.6485	NM_001037872:exon11:c.1674-2A>G NM_016316:exon11:c.1677-2A>G	28.4
2	110920680	.	C	T	NPHP1	missense_variant	2:110920679	0.3867	1.7369e-17	0.32471	NPHP1:NM_001128179:exon7:c.G615A:p.M205I NPHP1:NM_000272:exon9:c.G972A:p.M324I NPHP1:NM_001128178:exon9:c.G804A:p.M268I NPHP1:NM_207181:exon9:c.G969A:p.M323I	22.7
3	9908912	.	T	G	CIDEC	missense_variant	3:9908911	0.7711	0.008924	-0.57519	CIDEC:NM_001199552:exon6:c.A623C:p.Y208S CIDEC:NM_001199623:exon6:c.A662C:p.Y221S CIDEC:NM_022094:exon6:c.A623C:p.Y208S CIDEC:NM_001199551:exon7:c.A653C:p.Y218S	24.2
3	15643244	.	G	A	BTD	missense_variant	3:15643243	0.7963	5.9106e-06	-0.44408	BTD:NM_001281723:exon1:c.G17A:p.G6E	14.68
3	47048735	.	CTG	C	NBEAL2	frameshift_variant	3:47048734	0.0887	0.63191	2.7081	NBEAL2:NM_015175:exon47:c.7230_7231del:p.T2410fs	NA
3	157131827	.	T	C	VEPH1	missense_variant	3:157131826	0.929	2.5188e-22	-0.10605	VEPH1:NM_001167911:exon6:c.A749G:p.H250R VEPH1:NM_001167912:exon6:c.A749G:p.H250R VEPH1:NM_024621:exon6:c.A749G:p.H250R	16.49
4	94159637	rs568845338	G	A	GRID2	missense_variant	4:94159636	0.0695	1	0.81724	GRID2:NM_001286838:exon7:c.G956A:p.R319Q GRID2:NM_001510:exon8:c.G1241A:p.R414Q	23.8
4	158142842	.	G	T	GRIA2	missense_variant	4:158142841	0.1079	0.99906	4.7078	GRIA2:NM_000826:exon2:c.G112T:p.D38Y GRIA2:NM_001083619:exon2:c.G112T:p.D38Y	31
5	52780025	.	G	A	FST	missense_variant	5:52780024	0.4155	0.98109	2.366	FST:NM_006350:exon4:c.G623A:p.G208E FST:NM_013409:exon4:c.G623A:p.G208E	32
5	140572513	.	G	A	PCDHB10	missense_variant	5:140572512	0.9927	7.4549e-05	-2.3	PCDHB10:NM_018930:exon1:c.G388A:p.A130T	13.41
5	140741730	.	C	A	PCDHGB2	missense_variant	5:140741729	0.3872	8.7935e-13	0.35009	PCDHGB2:NM_018923:exon1:c.C2028A:p.S676R PCDHGB2:NM_032096:exon1:c.C2028A:p.S676R	5.832
6	29638163	rs375219482	G	A	MOG	missense_variant	6:29638162	0.6087	0.14373	0.54297	MOG:NM_206814:exon5:c.G350A:p.R117Q MOG:NM_002433:exon6:c.G698A:p.R233Q MOG:NM_206809:exon6:c.G698A:p.R233Q	27
8	10467592	.	T	C	RP1L1	missense_variant	8:10467591	0.9992	9.9824e-11	-10.063	RP1L1:NM_178857:exon4:c.A4016G:p.E1339G	NA
8	24324410	rs763965256	C	T	ADAM7	missense_variant	8:24324409	0.9716	7.7561e-19	-0.54004	ADAM7:NM_003817:exon6:c.C488T:p.P163L	8.234
8	95161049	.	C	T	CDH17	missense_variant	8:95161048	0.2365	3.4085e-14	0.36242	CDH17:NM_001144663:exon14:c.G1850A:p.G617D CDH17:NM_004063:exon14:c.G1850A:p.G617D	26.8
8	145621814	rs782640869	CCT	C	CPSF1	frameshift_variant	8:145621813	0.0119	4.0653e-08	3.0841	CPSF1:NM_013291:exon25:c.2823_2824del:p.S941fs	35
9	34514672	rs765035797	G	A	DNAI1	missense_variant	9:34514671	0.6831	3.4577e-08	-0.13552	DNAI1:NM_001281428:exon18:c.G1765A:p.V589M DNAI1:NM_012144:exon18:c.G1753A:p.V585M	28
9	80430575	.	A	G	GNAQ	missense_variant	9:80430574	0.3114	0.99639	3.7542	GNAQ:NM_002072:exon3:c.T433C:p.Y145H	29.2
9	88307674	.	A	C	AGTPBP1	missense_variant	9:88307673	0.0722	0.93211	2.1787	AGTPBP1:NM_001286715:exon2:c.T243G:p.N81K AGTPBP1:NM_001286717:exon2:c.T243G:p.N81K AGTPBP1:NM_015239:exon3:c.T87G:p.N29K	22.2
9	114804380	rs781608602	C	A	SUSD1	splice_donor_variant	9:114804379	0.3995	3.3833e-13	1.056	NM_001282640:exon17:c.2214+1G>T	7.963
9	131394966	rs757162652	G	A	SPTAN1	missense_variant	9:131394965	0.0028	1	5.7255	SPTAN1:NM_001195532:exon53:c.G7054A:p.E2352K SPTAN1:NM_003127:exon54:c.G7114A:p.E2372K SPTAN1:NM_001130438:exon55:c.G7129A:p.E2377K	25.3
9	139261669	.	T	C	CARD9	missense_variant	9:139261668	0.9044	9.7795e-12	0.33655	CARD9:NM_052813:exon9:c.A1310G:p.E437G CARD9:NM_052814:exon9:c.A1310G:p.E437G	26.6
9	140147809	.	C	T	C9orf173	missense_variant	9:140147808	0.8427	1.0189e-11	-0.23386	C9orf173:NM_001256699:exon6:c.C1055T:p.P352L C9orf173:NM_001256700:exon6:c.C890T:p.P297L	13.53
10	75574843	.	T	C	CAMK2G	missense_variant	10:75574842	0.1076	0.99886	3.85	CAMK2G:NM_001222:exon18:c.A1418G:p.H473R CAMK2G:NM_172170:exon19:c.A1487G:p.H496R CAMK2G:NM_172173:exon19:c.A1445G:p.H482R CAMK2G:NM_001204492:exon20:c.A1550G:p.H517R CAMK2G:NM_172169:exon20:c.A1514G:p.H505R CAMK2G:NM_172171:exon20:c.A1601G:p.H534R	23.8
10	89268227	.	A	G	MINPP1	missense_variant	10:89268226	0.1279	0.0017431	0.6025	MINPP1:NM_001178117:exon2:c.A772G:p.M258V MINPP1:NM_001178118:exon2:c.A169G:p.M57V MINPP1:NM_004897:exon2:c.A772G:p.M258V	23.8
11	4095877	.	C	T	STIM1	missense_variant	11:4095876	0.0447	0.95692	2.2288	STIM1:NM_001277961:exon7:c.C937T:p.R313C STIM1:NM_001277962:exon7:c.C937T:p.R313C STIM1:NM_003156:exon7:c.C937T:p.R313C	32
11	40137440	.	G	C	LRRC4C	missense_variant	11:40137439	0.1859	0.96094	2.6266	LRRC4C:NM_020929:exon5:c.C403G:p.R135G LRRC4C:NM_001258419:exon7:c.C403G:p.R135G	27.4
11	56949752	.	A	G	LRRC55	missense_variant	11:56949751	0.1093	0.035763	0.47802	LRRC55:NM_001005210:exon1:c.A385G:p.T129A	18.25
11	63953386	rs545010478	C	A	STIP1	stop_gained	11:63953385	0.0737	0.99989	1.8778	STIP1:NM_001282652:exon1:c.C90A:p.C30X	8.039
12	2717819	.	G	A	CACNA1C	missense_variant	12:2717818	0.0351	1	6.8138	CACNA1C:NM_000719:exon27:c.G3499A:p.V1167I CACNA1C:NM_001129829:exon27:c.G3499A:p.V1167I CACNA1C:NM_001129830:exon27:c.G3499A:p.V1167I CACNA1C:NM_001129831:exon27:c.G3499A:p.V1167I CACNA1C:NM_001129833:exon27:c.G3499A:p.V1167I CACNA1C:NM_001129834:exon27:c.G3499A:p.V1167I CACNA1C:NM_001129835:exon27:c.G3499A:p.V1167I CACNA1C:NM_001129836:exon27:c.G3499A:p.V1167I CACNA1C:NM_001129837:exon27:c.G349…	24.4
13	110827080	rs769482830	G	A	COL4A1	missense_variant	13:110827079	0.0148	1	3.2333	COL4A1:NM_001845:exon38:c.C3215T:p.A1072V	12.92
14	24780927	rs756992579	G	A	LTB4R2	missense_variant	14:24780926	0.8647	9.9835e-05	-0.04606	LTB4R2:NM_001164692:exon2:c.G1057A:p.G353S LTB4R2:NM_019839:exon2:c.G1057A:p.G353S	8.678
15	34640368	.	T	C	NUTM1	missense_variant	15:34640367	0.6721	0.0018717	0.30188	NUTM1:NM_001284293:exon2:c.T269C:p.V90A NUTM1:NM_001284292:exon3:c.T299C:p.V100A NUTM1:NM_175741:exon3:c.T215C:p.V72A	22.8
15	77407148	.	C	T	PEAK1	missense_variant	15:77407147	0.0245	0.0010083	0.041386	PEAK1:NM_024776:exon8:c.G4591A:p.G1531R	13.21
15	81591964	.	G	T	IL16	missense_variant	15:81591963	0.395	9.4106e-11	0.7597	IL16:NM_004513:exon2:c.G194T:p.G65V IL16:NM_172217:exon13:c.G2297T:p.G766V IL16:NM_001172128:exon14:c.G2297T:p.G766V	6.984
16	103486	.	A	G	POLR3K	missense_variant	16:103485	0.4858	0.10874	-0.16137	POLR3K:NM_016310:exon1:c.T101C:p.I34T	27.3
16	597434	rs772816675	C	T	CAPN15	missense_variant	16:597433	0.5844	0.97647	2.0614	CAPN15:NM_005632:exon4:c.C596T:p.A199V	2.37
17	7320801	rs557313446	G	A	NLGN2	missense_variant	17:7320800	0.0677	0.99974	4.4778	NLGN2:NM_020795:exon7:c.G2191A:p.A731T	0.143
17	11511512	.	G	A	DNAH9	missense_variant	17:11511511	0.983	5.2164e-60	0.23787	DNAH9:NM_001372:exon2:c.G484A:p.V162I	12.9
17	34165489	.	C	CTT	TAF15	frameshift_variant	17:34165488	0.2874	0.21958	1.3633	TAF15:NM_003487:exon11:c.836_837insTT:p.P279fs TAF15:NM_139215:exon11:c.845_846insTT:p.P282fs	35
17	34245434	.	G	T	RDM1	missense_variant	17:34245433	0.8312	1.4873e-08	0.3628	RDM1:NM_001163124:exon3:c.C344A:p.P115H RDM1:NM_001163120:exon4:c.C413A:p.P138H RDM1:NM_001163122:exon5:c.C599A:p.P200H RDM1:NM_001163121:exon6:c.C668A:p.P223H RDM1:NM_001163130:exon6:c.C698A:p.P233H RDM1:NM_145654:exon7:c.C767A:p.P256H	16.13
17	38319096	.	G	A	CASC3	missense_variant	17:38319095	0.1052	0.51665	1.4044	CASC3:NM_007359:exon6:c.G727A:p.D243N	31
17	41008294	rs35249432	T	C	AOC3	missense_variant	17:41008293	0.8583	5.5837e-11	0.36136	AOC3:NM_001277731:exon3:c.T1889C:p.I630T	NA
18	6999943	.	C	A	LAMA1	missense_variant	18:6999942	0.9139	1.393e-29	0.15754	LAMA1:NM_005559:exon31:c.G4436T:p.C1479F	25.5
19	40406000	.	C	T	FCGBP	missense_variant	19:40405999	0.9986	2.2669e-48	2.0055	FCGBP:NM_003890:exon10:c.G4846A:p.G1616S	NA
19	44039429	rs201054447	C	T	ZNF575	missense_variant	19:44039428	0.76	0.11541	0.91106	ZNF575:NM_174945:exon4:c.C328T:p.R110C	24
19	50103106	.	C	G	PRR12	missense_variant	19:50103105	0.0132	1	3.3678	PRR12:NM_020719:exon5:c.C4256G:p.P1419R	22.1
19	52399725	rs780466694	C	T	ZNF649	missense_variant	19:52399724	0.4261	0.30116	1.5333	ZNF649:NM_023074:exon4:c.G238A:p.E80K	21.5
19	59010925	.	C	G	SLC27A5	missense_variant	19:59010924	0.7307	8.6226e-13	0.44959	SLC27A5:NM_012254:exon7:c.G1601C:p.G534A	28.5
20	16360632	.	A	T	KIF16B	stop_gained	20:16360631	0.9614	1.9783e-19	1.2725	KIF16B:NM_001199865:exon19:c.T2015A:p.L672X KIF16B:NM_001199866:exon19:c.T2015A:p.L672X KIF16B:NM_024704:exon19:c.T2015A:p.L672X	36
X	12905932	.	G	A	TLR7	missense_variant	X:12905931	0.1583	0.97165	3.1183	TLR7:NM_016562:exon3:c.G2305A:p.E769K	23
X	69283206	rs763323054	G	A	OTUD6A	missense_variant	X:69283205	0.7456	0.29191	1.8862	OTUD6A:NM_207320:exon1:c.G832A:p.G278S	9.543
X	83128543	.	A	C	CYLC1	missense_variant	X:83128542	0.9808	0.92769	-1.7138	CYLC1:NM_021118:exon4:c.A827C:p.Y276S	13.15
X	100880348	.	C	A	ARMCX3	missense_variant	X:100880347	0.5754	0.44564	1.6509	ARMCX3:NM_016607:exon5:c.C379A:p.L127I ARMCX3:NM_177947:exon5:c.C379A:p.L127I ARMCX3:NM_177948:exon5:c.C379A:p.L127I	22.8
X	118724054	.	T	C	NKRF	missense_variant	X:118724053	0.145	0.99664	2.8178	NKRF:NM_001173488:exon2:c.A1334G:p.Y445C NKRF:NM_017544:exon3:c.A1334G:p.Y445C NKRF:NM_001173487:exon4:c.A1379G:p.Y460C	25.6
X	140969336	.	C	A	MAGEC3	stop_gained	X:140969335	0.6834	4.431e-16	-0.94676	MAGEC3:NM_138702:exon4:c.C663A:p.Y221X	23.8
